# Supplementary material for: First Guatemalan record of natural hybridisation between Neotropical species of the Lady’s Slipper orchid (Orchidaceae, Cypripedioideae)
Source: PeerJ. 2017 Dec 22;5:e4162. doi: 10.7717/peerj.4162 (PMC5742529; doi:10.7717/peerj.4162)
Supplement: Data S1 [file peerj-05-4162-s001.fst]

>C.×fred-mulleri_1
GAGACCGYGGAATATACGATCGAGTGAATCCGGAGGACCGGTGTACTCAGCTCGCCGGGG
GCATTGCTCCCGTGGTGACCCTGATTTGATGCCGGGCCKCCTCGGGAGCGTCCATGGCGG
GTTTGAACCTCTAGCCCGGCGCAGTTTGGGCGCCAAGCCATATGAAAGCATCACCGGCGA
ATGGCATTGTCTTCCAAAAAGCCGGAGSGGCGGCGTGCTGTCGCGTGCCAATGAATTTTT
GATGACTCTCGGCAACGGATATCTTGGCTCTTGCATCGATGAAGAACGCAGCGAAATGCG
ATAAGTGGTGTGAATTGCAGAATCCCGTGAACCATCGAGTCTTTGAACGCAAGTTGCGCC
CGAGGCCATCAGGCTAAGGGCACGCCTGCTTGGGCGTCGCGCTTCGTCTCTCTCCTGCCA
ATGCTTGCCCGGCATACAGCCAGGCCGGCGTGGTGCGGATGTGAAAGATTGGCCCCTTGT
GCCTAGGTGCGGCGGGTCCAAGAGCTGGTGTTTTGATGGCCCGGAACCCGGCAAGAGGTG
GACGGATGCTGGCAGCAGCTGCCGTGCGAATCCCCCATGTTGTCGTRCTTGTCGGACAGG
CAGGAGAACCCTTCCGAACCCCAATGGANNNNNNNNNNNNNNNGGGCGGTTGACCGCCAT
TCGGATG
>C.×fred-mulleri_3
GAGACCGYGGAATATACGATCGAGTGAATCCGGAGGACCGGTGTACTCAGCTCGCCGGGG
GCATTGCTCCCGTGGTGACCCTGATTTGATGCCGGGCCKCCTCGGGAGCGTCCATGGCGG
GTTTGAACCTCTAGCCCGGCGCAGTTTGGGCGCCAAGCCATATGAAAGCATCACCGGCGA
ATGGCATTGTCTTCCAAAAAGCCGGAGSGGCGGCGTGCTGTCGCGTGCCAATGAATTTTT
GATGACTCTCGGCAACGGATATCTTGGCTCTTGCATCGATGAAGAACGCAGCGAAATGCG
ATAAGTGGTGTGAATTGCAGAATCCCGTGAACCATCGAGTCTTTGAACGCAAGTTGCGCC
CGAGGCCATCAGGCTAAGGGCACGCCTGCTTGGGCGTCGCGCTTCGTCTCTCTCCTGCCA
ATGCTTGCCCGGCATACAGCCAGGCCGGCGTGGTGCGGATGTGAAAGATTGGCCCCTTGT
GCCTAGGTGCGGCGGGTCCAAGAGCTGGTGTTTTGATGGCCCGGAACCCGGCAAGAGGTG
GACGGATGCTGGCAGCAGCTGCCGTGCGAATCCCCCATGTTGTCGTRCTTGTCGGACAGG
CAGGAGAACCCTTCCGAACCCCAATGGANNNNNNNNNNNNNNNGGGCGGTTGACCGCCAT
TCGGATG
>C.irapeanum_5_Gwatemala
GAGACCGTGGAATATACGATCGAGTGAATCCGGAGGACCGGTGTACTCAGCTCGCCGGGG
GCATTGCTCCCGTGGTGACCCTGATTTGATGCCGGGCCGCCTCGGGAGCGTCCATGGCGG
GTTTGAACCTCTAGCCCGGCGCAGTTTGGGCGCCAAGCCATATGAAAGCATCACCGGCGA
ATGGCATTGTCTTCCAAAAAGCCGGAGCGGCGGCGTGCTGTCGCGTGCCAATGAATTTTT
GATGACTCTCGGCAACGGATATCTTGGCTCTTGCATCGATGAAGAACGCAGCGAAATGCG
ATAAGTGGTGTGAATTGCAGAATCCCGTGAACCATCGAGTCTTTGAACGCAAGTTGCGCC
CGAGGCCATCAGGCTAAGGGCACGCCTGCTTGGGCGTCGCGCTTCGTCTCTCTCCTGCCA
ATGCTTGCCCGGCATACAGCCAGGCCGGCGTGGTGCGGATGTGAAAGATTGGCCCCTTGT
GCCTAGGTGCGGCGGGTCCAAGAGCTGGTGTTTTGATGGCCCGGAACCCGGCAAGAGGTG
GACGGATGCTGGCAGCAGCTGCCGTGCGAATCCCCCATGTTGTCGTGCTTGTCGGACAGG
CAGGAGAACCCTTCCGAACCCCAATGGA---------------GGGCGGTTGACCGCCAT
TCGGATG
>C.irapeanum_4_Gwatemala
GAGACCGTGGAATATACGATCGAGTGAATCCGGAGGACCGGTGTACTCAGCTCGCCGGGG
GCATTGCTCCCGTGGTGACCCTGATTTGATGCCGGGCCGCCTCGGGAGCGTCCATGGCGG
GTTTGAACCTCTAGCCCGGCGCAGTTTGGGCGCCAAGCCATATGAAAGCATCACCGGCGA
ATGGCATTGTCTTCCAAAAAGCCGGAGCGGCGGCGTGCTGTCGCGTGCCAATGAATTTTT
GATGACTCTCGGCAACGGATATCTTGGCTCTTGCATCGATGAAGAACGCAGCGAAATGCG
ATAAGTGGTGTGAATTGCAGAATCCCGTGAACCATCGAGTCTTTGAACGCAAGTTGCGCC
CGAGGCCATCAGGCTAAGGGCACGCCTGCTTGGGCGTCGCGCTTCGTCTCTCTCCTGCCA
ATGCTTGCCCGGCATACAGCCAGGCCGGCGTGGTGCGGATGTGAAAGATTGGCCCCTTGT
GCCTAGGTGCGGCGGGTCCAAGAGCTGGTGTTTTGATGGCCCGGAACCCGGCAAGAGGTG
GACGGATGCTGGCAGCAGCTGCCGTGCGAATCCCCCATGTTGTCGTGCTTGTCGGACAGG
CAGGAGAACCCTTCCGAACCCCAATGGA---------------GGGCGGTTGACCGCCAT
TCGGATG
>C.dickinsonianum_Gwatemala no comment
GAGACCGCGGAATATACGATCGAGTGAATCCGGAGGACCGGTGTACTCAGCTCGCCGGGG
GCATTGCTCCCGTGGTGACCCTGATTTGATGCCGGGCCTCCTCGGGAGCGTCCATGGCGG
GTTTGAACCTCTAGCCCGGCGCAGTTTGGGCGCCAAGCCATATGAAAGCATCACCGGCGA
ATGGCATTGTCTTCCAAAAAGCCGGAGGGGCGGCGTGCTGTCGCGTGCCAATGAATTTTT
GATGACTCTCGGCAACGGATATCTTGGCTCTTGCATCGATGAAGAACGCAGCGAAATGCG
ATAAGTGGTGTGAATTGCAGAATCCCGTGAACCATCGAGTCTTTGAACGCAAGTTGCGCC
CGAGGCCATCAGGCTAAGGGCACGCCTGCTTGGGCGTCGCGCTTCGTCTCTCTCCTGCCA
ATGCTTGCCCGGCATACAGCCAGGCCGGCGTGGTGCGGATGTGAAAGATTGGCCCCTTGT
GCCTAGGTGCGGCGGGTCCAAGAGCTGGTGTTTTGATGGCCCGGAACCCGGCAAGAGGTG
GACGGATGCTGGCAGCAGCTGCCGTGCGAATCCCCCATGTTGTCGTACTTGTCGGACAGG
CAGGAGAACCCTTCCGAACCCCAATGGAGGCACACCGACCCTCGGGCGGTTGACCGCCAT
TCGGATG
>C_dickinsonianum_2_Gwatemala
GAGACCGCGGAATATACGATCGAGTGAATCCGGAGGACCGGTGTACTCAGCTCGCCGGGG
GCATTGCTCCCGTGGTGACCCTGATTTGATGCCGGGCCTCCTCGGGAGCGTCCATGGCGG
GTTTGAACCTCTAGCCCGGCGCAGTTTGGGCGCCAAGCCATATGAAAGCATCACCGGCGA
ATGGCATTGTCTTCCAAAAAGCCGGAGGGGCGGCGTGCTGTCGCGTGCCAATGAATTTTT
GATGACTCTCGGCAACGGATATCTTGGCTCTTGCATCGATGAAGAACGCAGCGAAATGCG
ATAAGTGGTGTGAATTGCAGAATCCCGTGAACCATCGAGTCTTTGAACGCAAGTTGCGCC
CGAGGCCATCAGGCTAAGGGCACGCCTGCTTGGGCGTCGCGCTTCGTCTCTCTCCTGCCA
ATGCTTGCCCGGCATACAGCCAGGCCGGCGTGGTGCGGATGTGAAAGATTGGCCCCTTGT
GCCTAGGTGCGGCGGGTCCAAGAGCTGGTGTTTTGATGGCCCGGAACCCGGCAAGAGGTG
GACGGATGCTGGCAGCAGCTGCCGTGCGAATCCCCCATGTTGTCGTACTTGTCGGACAGG
CAGGAGAACCCTTCCGAACCCCAATGGAGGCACACCGACCCTCGGGCGGTTGACCGCCAT
TCGGATG
>C.molle_Gwatemala_2013
GAGACCGTGGAATATACGATCGAGTGAATCCGGAGGACCGGTGTACTCAGCTCGCCGGGG
GCATTGCTCCCGTGGTGACCCTGATTTGATGCCGGGCCGCCTCGGGAGCGTCCATGGCGG
GTTTGAACCTCTAGCCCGGCGCAGTTTGGGCGCCAAGCCATATGAAAGCATCACCGGCGA
ATGGCATTGTCTTCCAAAAAGCCGGAGGGGCGGCGTGCTGTCGCGTGCCAATGAATTTTT
GATGACTCTCGGCAACGGATATCTTGGCTCTTGCATCGATGAAGAACGCAGCGAAATGCG
ATAAGTGGTGTGAATTGCAGAATCCCGTGAACCATCGAGTCTTTGAACGCAAGTTGCGCC
CGAGGCCATCAGGCTAAGGGCACGCCTGCTTGGGCGTCGCGCTTCGTCTCTCTCCTGCCA
ATGCTTGCCCGGCATACAGCCAGGCCGGCGTGGTGCGGATGTGAAAGATTGGCCCCTTGT
GCCTAGGTGCGGCGGGTCCAAGAGCTGGTGTTTTGATGGCCCGGAACCCGGCAAGAGGTG
GACGGATGCTGGCAGCAGCTGCCGTGCGAATCCCCCATGTTGTCGTGCTTGTCGGACAGG
CAGGAGAACCCTTCCGAACCCCAATGGA---------------GGGCGGTTGACCGCCAT
TCGGATG
