# Supplementary material for: First Guatemalan record of natural hybridisation between Neotropical species of the Lady’s Slipper orchid (Orchidaceae, Cypripedioideae)
Source: PeerJ. 2017 Dec 22;5:e4162. doi: 10.7717/peerj.4162 (PMC5742529; doi:10.7717/peerj.4162)
Supplement: Data S2 [file peerj-05-4162-s002.fst]

>C.×fred-mulleri_1
ATAATTGAYGCCTTTCGYATTTTTGCTAAGACTGATAACTCCTTGTACATTAAATCATCT
TCAGAGAATACACCATCTGGTGAATTTATTTGCCCGTCAACTGGAAAACCATGTTCATGT
GGAGAAAGTAAAATTCATGATTGTGAAAGTTCAGCAGGTGCTATTGTTGGCGAACRCAGG
CCTGTCTCATATAGTGAAATTGATGGATGCTTCTACRATGATAAGGAACTTATTTTTCCA
CCAGAACTGCTTTTGAGAAATAATCTTCCACTGAAATTGCATGGTTTTGGTGGAATCAAT
TGGTATCGACCTCTAAAACTTAAAGATCTGTTGGACCTCAAGTCAATTTACCCAAAGGCA
AAACTTGTTGTAGGTAATACAGAAGTAGGAATTGAAATGAATTTTAAAAATGCCCAATAT
CCAATCCTGATCTCTGTCTCGCATGTACCTGAGCTCAATGTTTTGAGCATAAAGGAGAAT
GGTCTTGAGATAGGTTCTTCTGTAAGATTGAGTAAACTTCAAGAAGTTCTCAAAAAGGTG
ATAGCAGAACGAGATAAGTCTGAGACCTCCTCATGCAGGGCCATCAATGAGCAGCTAAAA
TGGTTTGCTGGAAAGCAGGTGAAAAATGTTGCTTCTGTTGGTGGAAATATCTGTACTGCT
AGCCCAATTTCWGATTTGAATCCRCTATGGATGGCTGCTAAGGCAGAGTTCCAAATTGTC
GATTCTAAAGGGAAAATCAGAACTGTTCTTGCCAAGGACTTCTTTCTTGGTTACCGCAWA
GTTGATCTTGCCCAAGGTGAAATACTATTGTCAATTTTCTTACCATGGAACAAGTATTGT
GAGTTTGTCAAAGAATTTAAGCAATCACACCGGAGAGAAGATGATATTGCTATTGTGAAT
GCTGGCATGCGTGTACATCTTA
>C.×fred-mulleri_3
ATAATTGAYGCCTTTCGYATTTTTGCTAAGACTGATAACTCCTTGTACATTAAATCATCT
TCAGAGAATACACCATCTGGTGAATTTATTTGCCCGTCAACTGGAAAACCATGTTCATGT
GGAGAAAGTAAAATTCATGATTGTGAAAGTTCAGCAGGTGCTATTGTTGGCGAACRCAGG
CCTGTCTCATATAGTGAAATTGATGGATGCTTCTACRATGATAAGGAACTTATTTTTCCA
CCAGAACTGCTTTTGAGAAATAATCTTCCACTGAAATTGCATGGTTTTGGTGGAATCAAT
TGGTATCGACCTCTAAAACTTAAAGATCTGTTGGACCTCAAGTCAATTTACCCAAAGGCA
AAACTTGTTGTAGGTAATACAGAAGTAGGAATTGAAATGAATTTTAAAAATGCCCAATAT
CCAATCCTGATCTCTGTCTCGCATGTACCTGAGCTCAATGTTTTGAGCATAAAGGAGAAT
GGTCTTGAGATAGGTTCTTCTGTAAGATTGAGTAAACTTCAAGAAGTTCTCAAAAAGGTG
ATAGCAGAACGAGATAAGTCTGAGACCTCCTCATGCAGGGCCATCAATGAGCAGCTAAAA
TGGTTTGCTGGAAAGCAGGTGAAAAATGTTGCTTCTGTTGGTGGAAATATCTGTACTGCT
AGCCCAATTTCWGATTTGAATCCRCTATGGATGGCTGCTAAGGCAGAGTTCCAAATTGTC
GATTCTAAAGGGAAAATCAGAACTGTTCTTGCCAAGGACTTCTTTCTTGGTTACCGCAWA
GTTGATCTTGCCCAAGGTGAAATACTATTGTCAATTTTCTTACCATGGAACAAGTATTGT
GAGTTTGTCAAAGAATTTAAGCAATCACACCGGAGAGAAGATGATATTGCTATTGTGAAT
GCTGGCATGCGTGTACATCTTA
>C_irapeanum_4_Gwatemala
ATAATTGATGCCTTTCGCATTTTTGCTAAGACTGATAACTCCTTGTACATTAAATCATCT
TCAGAGAATACACCATCTGGTGAATTTATTTGCCCGTCAACTGGAAAACCATGTTCATGT
GGAGAAAGTAAAATTCATGATTGTGAAAGTTCAGCAGGTGCTATTGTTGGCGAACGCAGG
CCTGTCTCATATAGTGAAATTGATGGATGCTTCTACAATGATAAGGAACTTATTTTTCCA
CCAGAACTGCTTTTGAGAAATAATCTTCCACTGAAATTGCATGGTTTTGGTGGAATCAAT
TGGTATCGACCTCTAAAACTTAAAGATCTGTTGGACCTCAAGTCAATTTACCCAAAGGCA
AAACTTGTTGTAGGTAATACAGAAGTAGGAATTGAAATGAATTTTAAAAATGCCCAATAT
CCAATCCTGATCTCTGTCTCGCATGTACCTGAGCTCAATGTTTTGAGCATAAAGGAGAAT
GGTCTTGAGATAGGTTCTTCTGTAAGATTGAGTAAACTTCAAGAAGTTCTCAAAAAGGTG
ATAGCAGAACGAGATAAGTCTGAGACCTCCTCATGCAGGGCCATCAATGAGCAGCTAAAA
TGGTTTGCTGGAAAGCAGGTGAAAAATGTTGCTTCTGTTGGTGGAAATATCTGTACTGCT
AGCCCAATTTCTGATTTGAATCCACTATGGATGGCTGCTAAGGCAGAGTTCCAAATTGTC
GATTCTAAAGGGAAAATCAGAACTGTTCTTGCCAAGGACTTCTTTCTTGGTTACCGCATA
GTTGATCTTGCCCAAGGTGAAATACTATTGTCAATTTTCTTACCATGGAACAAGTATTGT
GAGTTTGTCAAAGAATTTAAGCAATCACACCGGAGAGAAGATGATATTGCTATTGTGAAT
GCTGGCATGCGTGTACATCTTA
>C_irapeanum_5_Gwatemala
ATAATTGATGCCTTTCGCATTTTTGCTAAGACTGATAACTCCTTGTACATTAAATCATCT
TCAGAGAATACACCATCTGGTGAATTTATTTGCCCGTCAACTGGAAAACCATGTTCATGT
GGAGAAAGTAAAATTCATGATTGTGAAAGTTCAGCAGGTGCTATTGTTGGCGAACGCAGG
CCTGTCTCATATAGTGAAATTGATGGATGCTTCTACAATGATAAGGAACTTATTTTTCCA
CCAGAACTGCTTTTGAGAAATAATCTTCCACTGAAATTGCATGGTTTTGGTGGAATCAAT
TGGTATCGACCTCTAAAACTTAAAGATCTGTTGGACCTCAAGTCAATTTACCCAAAGGCA
AAACTTGTTGTAGGTAATACAGAAGTAGGAATTGAAATGAATTTTAAAAATGCCCAATAT
CCAATCCTGATCTCTGTCTCGCATGTACCTGAGCTCAATGTTTTGAGCATAAAGGAGAAT
GGTCTTGAGATAGGTTCTTCTGTAAGATTGAGTAAACTTCAAGAAGTTCTCAAAAAGGTG
ATAGCAGAACGAGATAAGTCTGAGACCTCCTCATGCAGGGCCATCAATGAGCAGCTAAAA
TGGTTTGCTGGAAAGCAGGTGAAAAATGTTGCTTCTGTTGGTGGAAATATCTGTACTGCT
AGCCCAATTTCTGATTTGAATCCACTATGGATGGCTGCTAAGGCAGAGTTCCAAATTGTC
GATTCTAAAGGGAAAATCAGAACTGTTCTTGCCAAGGACTTCTTTCTTGGTTACCGCATA
GTTGATCTTGCCCAAGGTGAAATACTATTGTCAATTTTCTTACCATGGAACAAGTATTGT
GAGTTTGTCAAAGAATTTAAGCAATCACACCGGAGAGAAGATGATATTGCTATTGTGAAT
GCTGGCATGCGTGTACATCTTA
>C_dickinsonianum_Gwatemala
ATAATTGACGCCTTTCGTATTTTTGCTAAGACTGATAACTCCTTGTACATTAAATCATCT
TCAGAGAATACACCATCTGGTGAATTTATTTGCCCGTCAACTGGAAAACCATGTTCATGT
GGAGAAAGTAAAATTCATGATTGTGAAAGTTCAGCAGGTGCTATTGTTGGCGAACACAGG
CCTGTCTCATATAGTGAAATTGATGGATGCTTCTACGATGATAAGGAACTTATTTTTCCA
CCAGAACTGCTTTTGAGAAATAATCTTCCACTGAAATTGCATGGTTTTGGTGGAATCAAT
TGGTATCGACCTCTAAAACTTAAAGATCTGTTGGACCTCAAGTCAATTTACCCAAAGGCA
AAACTTGTTGTAGGTAATACAGAAGTAGGAATTGAAATGAATTTTAAAAATGCCCAATAT
CCAATCCTGATCTCTGTCTCGCATGTACCTGAGCTCAATGTTTTGAGCATAAAGGAGAAT
GGTCTTGAGATAGGTTCTTCTGTAAGATTGAGTAAACTTCAAGAAGTTCTCAAAAAGGTG
ATAGCAGAACGAGATAAGTCTGAGACCTCCTCATGCAGGGCCATCAATGAGCAGCTAAAA
TGGTTTGCTGGAAAGCAGGTGAAAAATGTTGCTTCTGTTGGTGGAAATATCTGTACTGCT
AGCCCAATTTCAGATTTGAATCCGCTATGGATGGCTGCTAAGGCAGAGTTCCAAATTGTC
GATTCTAAAGGGAAAATCAGAACTGTTCTTGCCAAGGACTTCTTTCTTGGTTACCGCAAA
GTTGATCTTGCCCAAGGTGAAATACTATTGTCAATTTTCTTACCATGGAACAAGTATTGT
GAGTTTGTCAAAGAATTTAAGCAATCACACCGGAGAGAAGATGATATTGCTATTGTGAAT
GCTGGCATGCGTGTACATCTTA
>C_dickinsonianum_2_Gwatemala
ATAATTGACGCCTTTCGTATTTTTGCTAAGACTGATAACTCCTTGTACATTAAATCATCT
TCAGAGAATACACCATCTGGTGAATTTATTTGCCCGTCAACTGGAAAACCATGTTCATGT
GGAGAAAGTAAAATTCATGATTGTGAAAGTTCAGCAGGTGCTATTGTTGGCGAACACAGG
CCTGTCTCATATAGTGAAATTGATGGATGCTTCTACGATGATAAGGAACTTATTTTTCCA
CCAGAACTGCTTTTGAGAAATAATCTTCCACTGAAATTGCATGGTTTTGGTGGAATCAAT
TGGTATCGACCTCTAAAACTTAAAGATCTGTTGGACCTCAAGTCAATTTACCCAAAGGCA
AAACTTGTTGTAGGTAATACAGAAGTAGGAATTGAAATGAATTTTAAAAATGCCCAATAT
CCAATCCTGATCTCTGTCTCGCATGTACCTGAGCTCAATGTTTTGAGCATAAAGGAGAAT
GGTCTTGAGATAGGTTCTTCTGTAAGATTGAGTAAACTTCAAGAAGTTCTCAAAAAGGTG
ATAGCAGAACGAGATAAGTCTGAGACCTCCTCATGCAGGGCCATCAATGAGCAGCTAAAA
TGGTTTGCTGGAAAGCAGGTGAAAAATGTTGCTTCTGTTGGTGGAAATATCTGTACTGCT
AGCCCAATTTCAGATTTGAATCCGCTATGGATGGCTGCTAAGGCAGAGTTCCAAATTGTC
GATTCTAAAGGGAAAATCAGAACTGTTCTTGCCAAGGACTTCTTTCTTGGTTACCGCAAA
GTTGATCTTGCCCAAGGTGAAATACTATTGTCAATTTTCTTACCATGGAACAAGTATTGT
GAGTTTGTCAAAGAATTTAAGCAATCACACCGGAGAGAAGATGATATTGCTATTGTGAAT
GCTGGCATGCGTGTACATCTTA
>C_molle_Gwatemala
ATAATTGATGCCTTTCGCATTTTTGCTAAGACTGATAACTCCTTGTACATTAAATCATCT
TCAGAGAATACACCATCTGGTGAATTTATTTGCCCGTCAACTGGAAAACCATGTTCATGT
GGAGAAAGTAAAATTCATGATTGTGAAAGTTCAGCAGGTGCTATTGTTGGCGAACGCAGG
CCTGTCTCATATAGTGAAATTGATGGATGCTTCTACAATGATAAGGAACTTATTTTTCCA
CCAGAACTGCTTTTGAGAAATAATCTTCCACTGAAATTGCATGGTTTTGGTGGAATCAAT
TGGTATCGACCTCTAAAACTTAAAGATCTGTTGGACCTCAAGTCAATTTACCCAAAGGCA
AAACTTGTTGTAGGTAATACAGAAGTAGGAATTGAAATGAATTTTAAAAATGCCCAATAT
CCAATCCTGATCTCTGTCTCGCATGTACCTGAGCTCAATGTTTTGAGCATAAAGGAGAAT
GGTCTTGAGATAGGTTCTTCTGYAAGATTGAGTAAACTTCAAGAAGTTCTCAAAAAGGTG
ATAGCAGAACGAGATAAGTCTGAGACCTCCTCATGCAGGGCCATCAATGAGCAGCTAAAA
TGGTTTGCTGGAAAGCAGGTGAAAAATGTTGCTTCTGTTGGTGGAAATATCTGTACTGCT
AGCCCAATTTCTGATTTGAATCCACTATGGATGGCTGCTAAGGCAGAGTTCCAAATTGTC
GATTCTAAAGGGAAAATCAGAACTGTTCTTGCCAAGGACTTCTTTCTTGGTTACCGCAAA
GTTGATCTTGCCCAAGGTGAAA??????????????????????????????????????
????????????????????????????????????????????????????????????
??????????????????????
