# Supplementary material for: First Guatemalan record of natural hybridisation between Neotropical species of the Lady’s Slipper orchid (Orchidaceae, Cypripedioideae)
Source: PeerJ. 2017 Dec 22;5:e4162. doi: 10.7717/peerj.4162 (PMC5742529; doi:10.7717/peerj.4162)
Supplement: Data S3 [file peerj-05-4162-s003.fst]

>C.×fred-mulleri_1
GTGCCTCCCTTTTTGCTTTTTGGTTTCATCAGTAGAAATGTATGTAAATGGCAGAATTTT
AAGGATATTAAAATTAAAAAAAGATAGATTTTGGCAACAAAACTTCCTATATCCGCTACT
CCTTCAGGAGTATATTTACTCACTTGCTCATGATCATAACTTCAATAGTTTGATTTTTTA
CGAACCTGTGGAAATTTTTGGTTATGACAATAAATCTAGTTTAGTACTTGTGAAACGTTT
AATTACTCGAATGTATCAACAGAATTATTTGATTTCTTCGGTTAATGATTCTAACCAAAA
AGGATTTTGGGGGCACAGGAATTTTTTTTCTTCTCATTTTTCTTCTCAAATGGTATCAGA
AGGTTTTGGAGTCATTCTGGAAATTCCATTCTCGTCGCAATTAGTATCTTCTCTTGAAGA
AAAAAAAATACCAAAATCTCATAATTTACGATCTATTCATTCAATATTTCCCTTTTTAGA
GGACAAATTTTTACATTTGAATTATGTGTCAGATCTACTAATACCCCATCCCATCCATCT
GGAAATCTTGGTTCAAATCCTTCAATGCTGGATCAAGGATGTTCCTTCTTTGCATTTATT
GCGATTGCTTTTCCACGAATATCATAATTTGAATAGTCTCATTACTTCAAATAAATTAAT
TTACGCCTTTTCAAAAATAAAGAAAAGATTCCTTTGGTTCCTATATAATTCTTATGTATA
TGAATGCGAATATCTATTCCAGTTTCTTCGTAAACAGTCTTCTTATTTACGATCAACATC
TTCTGGAGTCTTTCTTGAGCGAACACATTTCTATGTGAAAATAGAACATCTTATAGTAGT
GTGTTGTAATTCTTTTCATAGGATCCTATGCTTTCTCAAGGATCCTTTCATGCATTATGT
TCGATATCAAGGAAAAGCAATTCTGGCTTCAAAGGGAACTCCTATTCTGATGAAGAAATG
GAAATTTCATCTTGTGAATTTTTGGCAATCTTATTTTCACTTTTGGTCTCAACCGTATAG
GATCCATATAAAGCAATTATCCAACTATTCCTTCTCTTTTATGGGGTATTTTTCAAGTGT
ACTAGAAAATCCTTTGGTAGTAAGAAATCAAATGCTAGAGAATTCATTTCTAATAAATAT
TATGACTAAGAAATTAGATACCATAGCCCCTGTTATTTCTCTTATTGTATCATTGTCGAA
AGCTCAATTTTGTACTGTATTGGGTCATCCTATTAGTAAACCAATCTGGACCGATTTATC
GGATTCTGATATTCTTGATCGATTTTGCCGGATATGTAGAAATCTTTGTCGTTATCACAG
CGGATCCTCAAA
>C.×fred-mulleri_3
GTGCCTCCCTTTTTGCTTTTTGGTTTCATCAGTAGAAATGTATGTAAATGGCAGAATTTT
AAGGATATTAAAATTAAAAAAAGATAGATTTTGGCAACAAAACTTCCTATATCCGCTACT
CCTTCAGGAGTATATTTACTCACTTGCTCATGATCATAACTTCAATAGTTTGATTTTTTA
CGAACCTGTGGAAATTTTTGGTTATGACAATAAATCTAGTTTAGTACTTGTGAAACGTTT
AATTACTCGAATGTATCAACAGAATTATTTGATTTCTTCGGTTAATGATTCTAACCAAAA
AGGATTTTGGGGGCACAGGAATTTTTTTTCTTCTCATTTTTCTTCTCAAATGGTATCAGA
AGGTTTTGGAGTCATTCTGGAAATTCCATTCTCGTCGCAATTAGTATCTTCTCTTGAAGA
AAAAAAAATACCAAAATCTCATAATTTACGATCTATTCATTCAATATTTCCCTTTTTAGA
GGACAAATTTTTACATTTGAATTATGTGTCAGATCTACTAATACCCCATCCCATCCATCT
GGAAATCTTGGTTCAAATCCTTCAATGCTGGATCAAGGATGTTCCTTCTTTGCATTTATT
GCGATTGCTTTTCCACGAATATCATAATTTGAATAGTCTCATTACTTCAAATAAATTAAT
TTACGCCTTTTCAAAAATAAAGAAAAGATTCCTTTGGTTCCTATATAATTCTTATGTATA
TGAATGCGAATATCTATTCCAGTTTCTTCGTAAACAGTCTTCTTATTTACGATCAACATC
TTCTGGAGTCTTTCTTGAGCGAACACATTTCTATGTGAAAATAGAACATCTTATAGTAGT
GTGTTGTAATTCTTTTCATAGGATCCTATGCTTTCTCAAGGATCCTTTCATGCATTATGT
TCGATATCAAGGAAAAGCAATTCTGGCTTCAAAGGGAACTCCTATTCTGATGAAGAAATG
GAAATTTCATCTTGTGAATTTTTGGCAATCTTATTTTCACTTTTGGTCTCAACCGTATAG
GATCCATATAAAGCAATTATCCAACTATTCCTTCTCTTTTATGGGGTATTTTTCAAGTGT
ACTAGAAAATCCTTTGGTAGTAAGAAATCAAATGCTAGAGAATTCATTTCTAATAAATAT
TATGACTAAGAAATTAGATACCATAGCCCCTGTTATTTCTCTTATTGTATCATTGTCGAA
AGCTCAATTTTGTACTGTATTGGGTCATCCTATTAGTAAACCAATCTGGACCGATTTATC
GGATTCTGATATTCTTGATCGATTTTGCCGGATATGTAGAAATCTTTGTCGTTATCACAG
CGGATCCTCAAA
>C.irapeanum_4
GTGCCTCCCTTTTTGCTTTTTGGTTTCATCAGTAGAAATGTATGTAAATGGCAGAATTTT
AAGGATATTAAAATTAAAAAAAGATAGATTTTGGCAACAAAACTTCCTATATCCGCTACT
CCTTCAGGAGTATATTTACTCACTTGCTCATGATCATAACTTCAATAGTTTGATTTTTTA
CGAACCTGTGGAAATTTTTGGTTATGACAATAAATCTAGTTTAGTACTTGTGAAACGTTT
AATTACTCGAATGTATCAACAGAATTATTTGATTTCTTCGGTTAATGATTCTAACCAAAA
AGGATTTTGGGGGCACAGGAATTTTTTTTCTTCTCATTTTTCTTCTCAAATGGTATCAGA
AGGTTTTGGAGTCATTCTGGAAATTCCATTCTCGTCGCAATTAGTATCTTCTCTTGAAGA
AAAAAAAATACCAAAATCTCATAATTTACGATCTATTCATTCAATATTTCCCTTTTTAGA
GGACAAATTTTTACATTTGAATTATGTGTCAGATCTACTAATACCCCATCCCATCCATCT
GGAAATCTTGGTTCAAATCCTTCAATGCTGGATCAAGGATGTTCCTTCTTTGCATTTATT
GCGATTGCTTTTCCACGAATATCATAATTTGAATAGTCTCATTACTTCAAATAAATTAAT
TTACGCCTTTTCAAAAATAAAGAAAAGATTCCTTTGGTTCCTATATAATTCTTATGTATA
TGAATGCGAATATCTATTCCAGTTTCTTCGTAAACAGTCTTCTTATTTACGATCAACATC
TTCTGGAGTCTTTCTTGAGCGAACACATTTCTATGTGAAAATAGAACATCTTATAGTAGT
GTGTTGTAATTCTTTTCATAGGATCCTATGCTTTCTCAAGGATCCTTTCATGCATTATGT
TCGATATCAAGGAAAAGCAATTCTGGCTTCAAAGGGAACTCCTATTCTGATGAAGAAATG
GAAATTTCATCTTGTGAATTTTTGGCAATCTTATTTTCACTTTTGGTCTCAACCGTATAG
GATCCATATAAAGCAATTATCCAACTATTCCTTCTCTTTTATGGGGTATTTTTCAAGTGT
ACTAGAAAATCCTTTGGTAGTAAGAAATCAAATGCTAGAGAATTCATTTCTAATAAATAT
TATGACTAAGAAATTAGATACCATAGCCCCTGTTATTTCTCTTATTGTATCATTGTCGAA
AGCTCAATTTTGTACTGTATTGGGTCATCCTATTAGTAAACCAATCTGGACCGATTTATC
GGATTCTGATATTCTTGATCGATTTTGCCGGATATGTAGAAATCTTTGTCGTTATCACAG
CGGATCCTCAAA
>C.irapeanum_5
GTGCCTCCCTTTTTGCTTTTTGGTTTCATCAGTAGAAATGTATGTAAATGGCAGAATTTT
AAGGATATTAAAATTAAAAAAAGATAGATTTTGGCAACAAAACTTCCTATATCCGCTACT
CCTTCAGGAGTATATTTACTCACTTGCTCATGATCATAACTTCAATAGTTTGATTTTTTA
CGAACCTGTGGAAATTTTTGGTTATGACAATAAATCTAGTTTAGTACTTGTGAAACGTTT
AATTACTCGAATGTATCAACAGAATTATTTGATTTCTTCGGTTAATGATTCTAACCAAAA
AGGATTTTGGGGGCACAGGAATTTTTTTTCTTCTCATTTTTCTTCTCAAATGGTATCAGA
AGGTTTTGGAGTCATTCTGGAAATTCCATTCTCGTCGCAATTAGTATCTTCTCTTGAAGA
AAAAAAAATACCAAAATCTCATAATTTACGATCTATTCATTCAATATTTCCCTTTTTAGA
GGACAAATTTTTACATTTGAATTATGTGTCAGATCTACTAATACCCCATCCCATCCATCT
GGAAATCTTGGTTCAAATCCTTCAATGCTGGATCAAGGATGTTCCTTCTTTGCATTTATT
GCGATTGCTTTTCCACGAATATCATAATTTGAATAGTCTCATTACTTCAAATAAATTAAT
TTACGCCTTTTCAAAAATAAAGAAAAGATTCCTTTGGTTCCTATATAATTCTTATGTATA
TGAATGCGAATATCTATTCCAGTTTCTTCGTAAACAGTCTTCTTATTTACGATCAACATC
TTCTGGAGTCTTTCTTGAGCGAACACATTTCTATGTGAAAATAGAACATCTTATAGTAGT
GTGTTGTAATTCTTTTCATAGGATCCTATGCTTTCTCAAGGATCCTTTCATGCATTATGT
TCGATATCAAGGAAAAGCAATTCTGGCTTCAAAGGGAACTCCTATTCTGATGAAGAAATG
GAAATTTCATCTTGTGAATTTTTGGCAATCTTATTTTCACTTTTGGTCTCAACCGTATAG
GATCCATATAAAGCAATTATCCAACTATTCCTTCTCTTTTATGGGGTATTTTTCAAGTGT
ACTAGAAAATCCTTTGGTAGTAAGAAATCAAATGCTAGAGAATTCATTTCTAATAAATAT
TATGACTAAGAAATTAGATACCATAGCCCCTGTTATTTCTCTTATTGTATCATTGTCGAA
AGCTCAATTTTGTACTGTATTGGGTCATCCTATTAGTAAACCAATCTGGACCGATTTATC
GGATTCTGATATTCTTGATCGATTTTGCCGGATATGTAGAAATCTTTGTCGTTATCACAG
CGGATCCTCAAA
>C_dickinsonianum_2
GTGCCTCCCTTTTT-------GGTTTCATCAGTAGAAATGTATGTAAATGGCAGAATTTT
AAGGATATTAAAATTAAAAAAAGATAGATTTCGGCAACAAAACTTCCTATATCCGCTACT
CCTTCAGGAGTATATTTACTCACTTGCTCATGATCATAACTTCAATAGTTTGATTTTTTA
CGAACCTGTGGAAATTTTTGGTTATGACAATAAATCTAGTTTAGTACTTGTGAAACGTTT
AATTACTCGAATGTATCAACAGAATTATTTGATTTCTTCGGTTAATGATTCTAACCAA--
----ATTTGGGGGCACAAGAATTTTTTTTCTTCTCATTTTTCTTCTCAAATGGTATCAGA
AGGTTTTGGAGTCATTCTGGAAATTCCATTCTCGTCGCAATTAGTATCTTCTCTTGAAGA
AAAAAAAATACCAAAATCTCATAATTTACGATCTATTCATTCAATATTTCCCTTTTTAGA
GGACAAATTTTTACATTTGAATTATGTGTCGGATCTACTAATACCCCATCCCATCCATCT
GGAAATCTTGGTTCAAATCCTTCAATGCTGGATCAAGGATGTTCCTTCTTTGCATTTATT
GCGATTGCTTTTCCACGAATATCATAATTTGAATAGTCTCATTACTTCAAATAAATTAAT
TTACGCCTTTTCAAAAATAAAGAAAAGATTCCTTTGGTTCCTATATAATTCTTATGTATA
TGAATGCGAATATCTATTCCAGTTTCTTCGTAAACAGTCTTCTTATTTACGATCAACATC
TTCTGGAGTCTTTCTTGAGCGAACACATTTCTATGTAAAAATAGAACATCTTATAGTAGT
GTGTTGTAATTCTTTTCATAGGATCCTATGCTTTCTCAAGGATCCTTTCATGCATTATGT
TCGATATCAAGGAAAAGCAATTCTGGCTTCAAAGGGAACTCCTATTCTGATGAAGAAATG
GAAATTTCATCTTGTGAATTTTTGGCAATCTTATTTTCACTTTTGGTCTCAACCGTATAG
GATCCATATAAAGCAATTATCCAACTATTCCTTCTCTTTTATGGGGTATTTTTCAAGTGT
ACTAGAAAATCCTTTGGTAGTAAGAAATCAAATGCTAGAGAATTCATTTCTAATAAATAT
TATGACTAAGAAATTAGATACCATAGCCCCCGTTATTTCTCTTATTGTATCATTGTCGAA
AGCTCAATTTTGTACTGTATTGGGTCATCCTATTAGTAAACCAATCTGGACCGATTTATC
GGATTCTGATATTCTTGATCGATTTTGCCGGATATGTAGAAATCTTTGTCGTTATCACAG
CGGATCCTCAAA
>C.dickinsonianum_6 
GTGCCTCCCTTTTT-------GGTTTCATCAGTAGAAATGTATGTAAATGGCAGAATTTT
AAGGATATTAAAATTAAAAAAAGATAGATTTCGGCAACAAAACTTCCTATATCCGCTACT
CCTTCAGGAGTATATTTACTCACTTGCTCATGATCATAACTTCAATAGTTTGATTTTTTA
CGAACCTGTGGAAATTTTTGGTTATGACAATAAATCTAGTTTAGTACTTGTGAAACGTTT
AATTACTCGAATGTATCAACAGAATTATTTGATTTCTTCGGTTAATGATTCTAACCAA--
----ATTTGGGGGCACAAGAATTTTTTTTCTTCTCATTTTTCTTCTCAAATGGTATCAGA
AGGTTTTGGAGTCATTCTGGAAATTCCATTCTCGTCGCAATTAGTATCTTCTCTTGAAGA
AAAAAAAATACCAAAATCTCATAATTTACGATCTATTCATTCAATATTTCCCTTTTTAGA
GGACAAATTTTTACATTTGAATTATGTGTCGGATCTACTAATACCCCATCCCATCCATCT
GGAAATCTTGGTTCAAATCCTTCAATGCTGGATCAAGGATGTTCCTTCTTTGCATTTATT
GCGATTGCTTTTCCACGAATATCATAATTTGAATAGTCTCATTACTTCAAATAAATTAAT
TTACGCCTTTTCAAAAATAAAGAAAAGATTCCTTTGGTTCCTATATAATTCTTATGTATA
TGAATGCGAATATCTATTCCAGTTTCTTCGTAAACAGTCTTCTTATTTACGATCAACATC
TTCTGGAGTCTTTCTTGAGCGAACACATTTCTATGTAAAAATAGAACATCTTATAGTAGT
GTGTTGTAATTCTTTTCATAGGATCCTATGCTTTCTCAAGGATCCTTTCATGCATTATGT
TCGATATCAAGGAAAAGCAATTCTGGCTTCAAAGGGAACTCCTATTCTGATGAAGAAATG
GAAATTTCATCTTGTGAATTTTTGGCAATCTTATTTTCACTTTTGGTCTCAACCGTATAG
GATCCATATAAAGCAATTATCCAACTATTCCTTCTCTTTTATGGGGTATTTTTCAAGTGT
ACTAGAAAATCCTTTGGTAGTAAGAAATCAAATGCTAGAGAATTCATTTCTAATAAATAT
TATGACTAAGAAATTAGATACCATAGCCCCCGTTATTTCTCTTATTGTATCATTGTCGAA
AGCTCAATTTTGTACTGTATTGGGTCATCCTATTAGTAAACCAATCTGGACCGATTTATC
GGATTCTGATATTCTTGATCGATTTTGCCGGATATGTAGAAATCTTTGTCGTTATCACAG
CGGATCCTCAAA
>C.molle
GTGCCTCCCTTTTTGCTTTTTGGTTTCATCAGTAGAAATGTATGTAAATGGCAGAATTTT
AAGGATATTAAAATTAAAAAAAGATAGATTTTGGCAACAAAACTTCCTATATCCGCTACT
CCTTCAGGAGTATATTTACTCACTTGCTCATGATCATAACTTCAATAGTTTGATTTTTTA
CGAACCTGTGGAAATTTTTGGTTATGACAATAAATCTAGTTTAGTACTTGTGAAACGTTT
AATTACTCGAATGTATCAACAGAATTATTTGATTTCTTCGGTTAATGATTCTAACCAAAA
AGGATTTTGGGGGCACAGGAATTTTTTTTCTTCTCATTTTTCTTCTCAAATGGTATCAGA
AGGTTTTGGAGTCATTCTGGAAATTCCATTCTCGTCGCAATTAGTATCTTCTCTTGAAGA
AAAAAAAATACCAAAATCTCATAATTTACGATCTATTCATTCAATATTTCCCTTTTTAGA
GGACAAATTTTTACATTTGAATTATGTGTCAGATCTACTAATACCCCATCCCATCCATCT
GGAAATCTTGGTTCAAATCCTTCAATGCTGGATCAAGGATGTTCCTTCTTTGCATTTATT
GCGATTGCTTTTCCACGAATATCATAATTTGAATAGTCTCATTACTTCAAATAAATTAAT
TTACGCCTTTTCAAAAATAAAGAAAAGATTCCTTTGGTTCCTATATAATTCTTATGTATA
TGAATGCGAATATCTATTCCAGTTTCTTCGTAAACAGTCTTCTTATTTACGATCAACATC
TTCTGGAGTCTTTCTTGAGCGAACACATTTCTATGTAAAAATAGAACATCTTATAGTAGT
GTGTTGTAATTCTTTTCATAGGATCCTATGCTTTCTCAAGGATCCTTTCATGCATTATGT
TCGATATCAAGGAAAAGCAATTCTGGCTTCAAAGGGAACTCCTATTCTGATGAAGAAATG
GAAATTTCATCTTGTGAATTTTTGGCAATCTTATTTTCACTTTTGGTCTCAACCGTATAG
GATCCATATAAAGCAATTATCCAACTATTCCTTCTCTTTTATGGGGTATTTTTCAAGTGT
ACTAGAAAATCCTTTGGTAGTAAGAAATCAAATGCTAGAGAATTCATTTCTAATAAATAT
TATGACTAAGAAATTAGATACCATAGCCCCTGTTATTTCTCTTATTGTATCATTGTCGAA
AGCTCAATTTTGTACTGTATTGGGTCATCCTATTAGTAAACCAATCTGGACCGATTTATC
GGATTCTGATATTCTTGATCGATTTTGCCGGATATGTAGAAATCTTTGTCGTTATCACAG
CGGATCCTCAAA
