# Supplementary material for: First Guatemalan record of natural hybridisation between Neotropical species of the Lady’s Slipper orchid (Orchidaceae, Cypripedioideae)
Source: PeerJ. 2017 Dec 22;5:e4162. doi: 10.7717/peerj.4162 (PMC5742529; doi:10.7717/peerj.4162)
Supplement: File S1 [file peerj-05-4162-s004.zip]

Archive with 4 entries (4 files):
- C_fred_mulleri_1591_XDH_R.ab1
- C_fred_mulleri_551_XDH_F.ab1
- C_fred_mulleri_ITSF.ab1
- C_fred_mulleri_ITSR.ab1
